# Supplementary material for: Thermal Polymorphism in CsCB11H12
Source: Molecules. 2023 Mar 1;28(5):2296. doi: 10.3390/molecules28052296 (PMC10005072; doi:10.3390/molecules28052296)
Supplement: Supplementary file 1 [file molecules-28-02296-s001.zip]

Archive with 1 entries (1 files):
- molecules-2202613-SM.pdf
